# Supplementary material for: Sensitive Genotyping of Foodborne-Associated Human Noroviruses and Hepatitis A Virus Using an Array-Based Platform
Source: Sensors (Basel). 2017 Sep 20;17(9):2157. doi: 10.3390/s17092157 (PMC5621023; doi:10.3390/s17092157)
Supplement: Supplementary file 1 [file sensors-17-02157-s001.zip]

Archive with 1 entries (1 files):
- sensors-215375-supplementary.xlsx
