# Supplementary material for: Sensitive Genotyping of Foodborne-Associated Human Noroviruses and Hepatitis A Virus Using an Array-Based Platform
Source: Sensors (Basel). 2017 Sep 20;17(9):2157. doi: 10.3390/s17092157 (PMC5621023; doi:10.3390/s17092157)
Supplement: Supplementary file 1 [file sensors-17-02157-s001.zip › sensors-215375-supplementary.xlsx]

## Sheet: Probes
Table S1. List of oligonucleotide capture probes used in this study.
Virus	Probe ID1	Probe sequence (5'→3')	Reference
Norovirus	GI.2_S	CCAACAACAGCCGTAGCCACTGCTG	This study
	GI.2_S_+spacer	TATTAAATAATACCAACAACAGCCGTAGCCACTGCTG	This study
	GI.3a_S4	ATTTGACCTGCAATTGGGCCCACAC	This study
	GI.3b_S2	ATCGCCTAATAACACACCAGGTGAT	This study
	GI.4_S	TATTGACCCTGTGGCTGGCTCCTCT	This study
	GI.4_S_+spacer	TATTAAATAATATATTGACCCTGTGGCTGGCTCCTCT	This study
	GI.4_S2	CTCCTCTACAGCCCTTGCCACAGCA	This study
	GI.4_S3	GGCTGGCTCCTCTACGGCACTTGCC	This study
	GI.6_L	AAATTTCAATGGACCCCGTTGCGGGTGCTTCAACA	This study
	GI.6_L_+spacer	TATTAAATAATAAAATTTCAATGGACCCCGTTGCGGGTGCTTCAACA	This study
	GI.7aS1	CCTTGAACCGGTAGTGGGCGCCGCA	This study
	GII.1_S2	CATAGCTGCCCCTCTAACCGGTCAG	This study
	GII.1_S3	TCTAACCGGCCAGAATAATGTGATA	This study
	GII.2_S	GTGCTATTGAATCTAGAGTTGGGTC	This study
	GII.2_S_+spacer	TATTAAATAATAGTGCTATTGAATCTAGAGTTGGGTC	This study
	GII.2_S2	GTGCCGCCTTGGCAGCCCCGGTCAC	This study
	GII.3D1	AGCAGCRCCCCTCACTGGCCAGCAA	This study
	GII.4_S2_+spacer	TATTAAATAATAAGGTTATGGCTTTGGAGCCCGTTGT	This study
	GII.4_S4	CCTGTAGCGGGCCAACMAAATGTAA	This study
	GII.6_S	GAAAATTTTGTCCAAGCACCACAGG	This study
	GII.6_S2	GAATGATGGTGCTGCCAACC	This study
	GII.6_S2_+spacer	TATTAAATAATAGAATGATGGTGCTGCCAACC	This study
	GII.7_L1	TGGCCGGTGCATCGCTGGCGACACCAGTTGTCGGG	This study
	GII.7_L2	GGCTGGTGCATCGCTGGCGACACCAGTTGTCGGGC	This study
	GII.7_L2_+spacer	TATTAAATAATAGGCTGGTGCATCGCTGGCGACACCAGTTGTCGGGC	This study
	GII.7_S1	TGCATCGCTGGCGACACCAGTTGTC	This study
	GII.7_S2	ATCGCTGGCGACACCAGTTGTTGGG	This study
	GII.12_L	ACCCCGCAACTCGCCCGGGGAAGTCCTACTA	This study
	GII.12_L_+spacer	TATTAAATAATAACCCCGCAACTCGCCCGGGGAAGTCCTACTA	This study
Hepatitis A Virus	IA1_S1	GGAGGTTGGAAAACAAAGAATCAAA	This study
	IA1_S2	AGGTTGGAAAACAAAGCATCAAATA	This study
	IA1_S3	GGTTGGAAAACAAAGGTTCAAATAT	This study
	IA2_S1	GTTCTATTTTCCTAGAGCTCCACTA	This study
	IA2_S2	CCACTAAACTCAAATGCTATGCTGT	This study
	IA2_S3	GGAGGTTGGCAATCCAAGACTCAAA	This study
	IAS8_+spacer	TATTAAATAATAGTTGTCCACTGAGTCCATGATGAGT	This study
	IAS9	TATGTTGTCCACTGAGTCCATGATG	This study
	IAS9_+spacer	TATTAAATAATATATGTTGTCCACTGAGTCCATGATG	This study
	IB1_S1	AAATGCCATGTTACCCACTGTATCA	This study
	IB1_S2	AGAACTGAGATTAGAAGTTGGGAAG	This study
	IB1_S3	TGCCATGTTACCCACTGTATCAATG	This study
	IB2_S1	AATGATGAGCAGAATTGCGGCTGGA	This study
	IB2_S1_+spacer	TATTAAATAATAAATGATGAGCAGAATTGCGGCTGGA	This study
	IB2_S2	ATAGAATGCAGGAAACCCTATAAAG	This study
1 A 12-bp spacer sequence (5’-TATTAAATAATA-3’) was added to the 5’ end of some capture probes.
